# Supplementary material for: XMEA: A New Hybrid Diamond Multielectrode Array for the In Situ Assessment of the Radiation Dose Enhancement by Nanoparticles
Source: Sensors (Basel). 2024 Apr 10;24(8):2409. doi: 10.3390/s24082409 (PMC11053603; doi:10.3390/s24082409)
Supplement: Supplementary file 1 [file sensors-24-02409-s001.zip]

Archive with 1 entries (1 files):
- sensors-2930022-supplementary.pdf
